# Supplementary material for: The Endosomal Sorting Complex, ESCRT, has diverse roles in blood progenitor maintenance, lineage choice and immune response
Source: Biol Open. 2024 Jun 18;13(6):bio060412. doi: 10.1242/bio.060412 (PMC11212638; doi:10.1242/bio.060412)
Supplement: Table S1. [file biolopen-13-060412-TableS1.xlsx]

## Sheet: log2FC
	healthy bone marrow	MPN(CD34+)	MDS(CD34+)	CML	MDS	AML t (15;17)	AML complex	AML t (8;21)	AML inv (16)	AML MLL	AML normal karyotype	CLL	ALL t(1;19)	ALL t(12;21)	ALL hyperdiploid	T-ALL	Pro-B-ALL (t11q23)/MLL	c-/Pre-B-ALL t(9;22)	c-/Pre-B-ALL no t(9;22)	B-ALL t(8; 14)
HGS	0	-0.247128	0.234531	0.0524684	-0.00617695	-0.060869	0.0594712	0.0898069	0.074549	0.0898382	0.0639918	0.0228088	0.00623737	0.0124431	0.0115413	-0.0368491	0.0527104	0.0136195	0.0349449	0.0272208
STAM	0	0.470656	0.0969677	0.0129047	0.0107944	-0.0670875	0.0928074	0.0526964	-0.0567833	-0.243805	-0.0422226	0.0840903	-0.274492	-0.0687385	-0.0690594	0.0824786	-0.316292	-0.0271146	-0.0846185	-0.292902
STAM2	0	0.181989	0.123014	0.285454	0.28773	0.269813	0.267781	0.286092	0.283704	0.307603	0.28239	0.266147	0.26985	0.238355	0.238836	0.255737	0.272305	0.258655	0.255462	0.275495
TSG101	0	0.22525	0.195944	-4.88281e-05	0.0270769	-0.0255011	0.00658745	-0.0519299	-0.0692543	-0.0607266	-0.04121	-0.0474853	-0.0729255	-0.0616263	-0.0872671	-0.142357	-0.0143533	-0.120235	-0.105135	0.00330357
VPS28	0	-0.109336	0.14676	0.00551956	-0.0235302	-0.0399224	-0.0376252	0.00442896	0.00751775	0.0167213	-0.022607	-0.0497058	-0.0796983	-0.0299179	-0.0730916	-0.0348557	-0.00718216	-0.0601719	-0.0607537	-0.0689164
VPS37A	0	0.143041	0.434572	0.0734978	0.07924	0.272573	0.0116778	0.0595075	0.120619	-0.0142254	0.0555917	-0.165225	-0.0461182	0.000566737	0.042326	-0.0685027	-0.0980687	-0.0947631	-0.0913042	-0.222519
VPS37B	0	-0.176835	0.144443	0.000114763	-0.0472294	0.0118947	0.10627	-0.0130191	0.0438661	-0.0460663	0.0352544	-0.322958	0.120502	-0.0170018	-0.0181114	0.0920919	0.110577	0.066484	0.0934108	-0.0839936
VPS37C	0	0.0897663	0.241506	0.0049043	-0.00282835	-0.177962	-0.0858022	-0.0532628	-0.0702747	0.0289086	-0.0811672	-0.198807	-0.274676	-0.275366	-0.18613	-0.271461	-0.208335	-0.216186	-0.21909	-0.0852038
VPS37D	0	-0.0937339	-0.0724976	0.0305463	-0.00718668	-0.0119515	0.0265022	-0.00291524	-0.013805	0.0197085	0.025436	0.0465906	0.0820709	0.00554589	-0.0306364	0.0521928	0.00714737	0.0233107	0.0136614	0.142512
SNF8	0	-0.0985611	-0.0729123	-0.0407767	-0.00680223	-0.0071569	-0.0457322	-0.0475289	0.000122413	0.0113977	-0.00720082	0.0599087	0.0360378	0.0157829	0.0242708	0.0169177	0.02972	-0.00784172	0.000265111	0.0333316
VPS25	0	-0.0132239	0.0477026	-0.0488254	-0.00249912	-0.105333	-0.13385	-0.133361	-0.0146929	0.00653728	-0.0667694	-0.191749	-0.147008	-0.186996	-0.219647	-0.169782	-0.0302008	-0.247776	-0.263918	-0.0121259
VPS36	0	-0.183419	0.0822194	-0.0189405	0.0150383	0.110854	-0.0580915	0.0873204	0.174609	0.0804883	0.109369	0.054576	0.120943	0.0790717	0.118789	0.136326	0.2044	0.0906018	0.0928602	-0.00251861
CHMP2A	0	0.126574	0.417593	0.0328862	-0.0127218	-0.11422	-0.0839242	-0.0814655	-0.0875524	-0.0807204	-0.073607	-0.139943	-0.156248	-0.18479	-0.222751	-0.153694	-0.0907354	-0.146059	-0.175367	-0.120445
CHMP2B	0	0.199036	0.221938	0.03534	0.0240336	-0.0787473	0.0322572	-0.0923535	-0.095742	-0.116119	-0.0387638	0.0367747	-0.174398	-0.149204	-0.0843975	-0.140585	-0.187744	-0.169386	-0.154061	-0.0687797
CHMP3	0	-0.311838	0.0954619	0.0247864	-0.0160944	-0.105642	-0.0610498	-0.0484343	-0.0605234	-0.0544133	-0.0531185	-0.058728	-0.22494	-0.235203	-0.213115	-0.136734	-0.137846	-0.18168	-0.220026	-0.200016
CHMP4A	0	0.298549	0.415466	-0.0649825	-0.00774005	-0.00328602	-0.0836941	-0.0542185	-0.000345145	0.0155117	-0.0273922	0.0735282	-0.0200279	-0.0144159	0.0389192	-0.0153322	0.0284148	-0.0566483	-0.0488174	0.00494947
CHMP4B	0	0.0407092	0.27356	-0.0301118	-0.0588858	-0.138203	-0.0817923	-0.133612	-0.126712	-0.115151	-0.0928589	-0.129696	-0.163687	-0.199403	-0.208282	-0.154549	-0.182524	-0.169635	-0.16956	-0.088059
CHMP4C	0	-0.289654	0.0867162	0.025784	0.100396	-0.069345	0.0383694	-0.0709722	-0.0695036	-0.0516735	0.0129092	-0.0670527	-0.0850781	-0.119991	-0.0686938	-0.10658	-0.0642391	-0.0850422	-0.0858516	-0.0555405
CHMP6	0	0.1478	0.369919	0.00664875	0.0183803	0.106756	0.0350593	0.00333727	0.0658372	0.0292937	0.0536414	-0.135068	-0.120824	-0.077009	0.00700805	-0.0925367	-0.0341226	-0.0405732	-0.0682216	-0.0397561
CHMP1A	0	-0.0978684	0.138643	0.016693	-0.00917304	-0.0322768	0.00219742	0.00830053	0.0300745	0.043888	0.0161039	0.00314494	0.0163421	-0.0308613	-0.0539982	0.00816092	0.0352392	-0.0200291	-0.0110341	0.0288079
CHMP1B	0	-0.326829	-0.357776	-0.0176669	-0.0150487	-0.0137918	-0.00817475	-0.0176912	0.0369894	0.0648868	0.0322892	0.0727627	-0.00979558	0.0202447	0.120967	-0.0239037	0.0259319	-0.0312527	0.033705	-0.0520735
CHMP5	0	0.591315	0.239474	-0.0144253	0.0531792	0.0279381	-0.0092131	-0.00332764	-0.00846939	-0.0182483	-0.0170352	-0.123392	-0.102066	0.0330763	0.0447495	-0.0591961	0.0249307	-0.146114	-0.0842394	-0.0306194
CHMP7	0	0.372379	0.251989	-0.200184	-0.0337759	-0.0857938	-0.0323748	-0.0975015	-0.0957581	-0.0429565	-0.0558928	0.458103	-0.044552	-0.0419442	-0.00280288	0.00187414	-0.0646047	-0.0971175	-0.0683404	0.249517
	Dataset details:
	MPN (CD34+): GSE174060					log2FC indicates expression of the ESCRT component in the diseased sample vs the healthy bone marrow
	MDS (CD34+): GSE19429
	MILE dataset: https://servers.binf.ku.dk/bloodspot/

## Sheet: -log(pvalue) binned
	MPN(CD34+)	MDS(CD34+)	CML	MDS	AML t (15;17)	AML complex	AML t (8;21)	AML inv (16)	AML MLL	AML normal karyotype	CLL	ALL t(1;19)	ALL t(12;21)	ALL hyperdiploid	T-ALL	Pro-B-ALL (t11q23)/MLL	c-/Pre-B-ALL t(9;22)	c-/Pre-B-ALL no t(9;22)	B-ALL t(8; 14)
HGS	0	0	0	1.30103	0	0	3.30103	1.30103	3.30103	3.30103	3.30103	0	0	3.30103	0	0	2.30103	2.30103	0
STAM	0	0	0	0	0	2.30103	0	0	3.30103	0	3.30103	3.30103	1.30103	1.30103	2.30103	3.30103	0	3.30103	3.30103
STAM2	0	0	1.30103	2.30103	0	0	0	0	2.30103	0	0	3.30103	0	0	2.30103	3.30103	0	3.30103	0
TSG101	0	0	3.30103	0	0	3.30103	2.30103	3.30103	3.30103	3.30103	0	3.30103	3.30103	3.30103	2.30103	3.30103	3.30103	3.30103	0
VPS28	0	0	3.30103	3.30103	0	2.30103	0	3.30103	0	1.30103	0	3.30103	2.30103	3.30103	3.30103	3.30103	0	2.30103	3.30103
VPS37A	0	1.30103	3.30103	3.30103	0	3.30103	0	3.30103	0	1.30103	2.30103	0	0	1.30103	3.30103	2.30103	3.30103	3.30103	0
VPS37B	0	0	0	2.30103	0	3.30103	0	0	0	0	3.30103	3.30103	0	3.30103	3.30103	3.30103	1.30103	3.30103	1.30103
VPS37C	0	0	0	0	3.30103	3.30103	3.30103	3.30103	0	3.30103	3.30103	3.30103	3.30103	3.30103	3.30103	3.30103	3.30103	3.30103	3.30103
VPS37D	0	0	1.30103	0	0	0	0	0	0	1.30103	3.30103	3.30103	0	0	2.30103	0	0	0	3.30103
SNF8	0	0	2.30103	0	3.30103	3.30103	3.30103	0	0	2.30103	3.30103	0	3.30103	2.30103	3.30103	0	3.30103	3.30103	0
VPS25	0	0	1.30103	0	3.30103	3.30103	3.30103	0	0	3.30103	3.30103	3.30103	3.30103	3.30103	3.30103	0	3.30103	3.30103	0
VPS36	0	0	0	0	3.30103	1.30103	2.30103	3.30103	1.30103	3.30103	0	3.30103	2.30103	3.30103	3.30103	3.30103	3.30103	3.30103	0
CHMP2A	0	1.30103	1.30103	0	3.30103	3.30103	3.30103	3.30103	3.30103	3.30103	3.30103	3.30103	3.30103	3.30103	3.30103	3.30103	3.30103	3.30103	3.30103
CHMP2B	0	0	0	0	3.30103	0	3.30103	3.30103	3.30103	1.30103	0	3.30103	3.30103	3.30103	3.30103	3.30103	3.30103	3.30103	0
CHMP3	0	0	0	1.30103	3.30103	3.30103	3.30103	3.30103	1.30103	3.30103	1.30103	3.30103	3.30103	3.30103	3.30103	3.30103	3.30103	3.30103	3.30103
CHMP4A	0	0	3.30103	0	0	3.30103	0	0	0	1.30103	3.30103	0	0	0	0	0	3.30103	2.30103	0
CHMP4B	0	0	2.30103	3.30103	3.30103	3.30103	3.30103	3.30103	3.30103	3.30103	3.30103	3.30103	3.30103	3.30103	3.30103	3.30103	3.30103	3.30103	2.30103
CHMP4C	0	0	0	3.30103	2.30103	0	2.30103	1.30103	1.30103	0	3.30103	3.30103	3.30103	1.30103	3.30103	2.30103	3.30103	3.30103	0
CHMP6	0	0	0	0	3.30103	0	0	2.30103	0	3.30103	3.30103	3.30103	3.30103	0	3.30103	1.30103	1.30103	3.30103	0
CHMP1A	0	0	0	0	1.30103	0	0	1.30103	3.30103	0	0	0	2.30103	3.30103	0	2.30103	0	0	0
CHMP1B	0	0	0	0	2.30103	0	1.30103	0	2.30103	0	3.30103	1.30103	0	2.30103	3.30103	0	3.30103	0	0
CHMP5	1.30103	0	0	3.30103	0	0	0	0	0	0	3.30103	2.30103	0	1.30103	2.30103	0	3.30103	2.30103	0
CHMP7	1.30103	0	3.30103	0	2.30103	0	2.30103	2.30103	0	2.30103	3.30103	0	0	0	0	1.30103	3.30103	2.30103	3.30103
	Dataset details:
	MPN (CD34+): GSE174060
	MDS (CD34+): GSE19429
	MILE dataset: https://servers.binf.ku.dk/bloodspot/

## Sheet: pvalues (CD34+)
	MPN(CD34+)	MDS(CD34+)
HGS	0.0953	0.2772
STAM	0.148	0.662
STAM2	0.322	0.437
TSG101	0.167	0.113
VPS28	0.75	0.449
VPS37A	0.375	0.02005		Dataset details:
VPS37B	0.539	0.648		MPN (CD34+): GSE174060
VPS37C	0.469	0.204433		MDS (CD34+): GSE19429
VPS37D	0.501	0.521
SNF8	0.545	0.766
VPS25	0.976	0.839
VPS36	0.384	0.557
CHMP2A	0.402	0.025
CHMP2B	0.291	0.1905
CHMP3	0.189	0.6245
CHMP4A	0.324	0.305
CHMP4B	0.85	0.107
CHMP4C	0.189	0.728333
CHMP6	0.568	0.06533
CHMP1A	0.284	0.333
CHMP1B	0.202	0.12603
CHMP5	0.0205	0.3003
CHMP7	0.0388	0.0834
